# Supplementary material for: Whipworm secretions and their roles in host-parasite interactions
Source: Parasit Vectors. 2022 Sep 29;15:348. doi: 10.1186/s13071-022-05483-5 (PMC9524059; doi:10.1186/s13071-022-05483-5)
Supplement: Supplementary file 1 — Additional file 1: Table S1. Summary of papers describing the protein, RNA and metabolite profiles of T. muris and T. suis E/S and EVs. The reference for each study is included for ease of locating these data sets. [file 13071_2022_5483_MOESM1_ESM.xlsx]

## Sheet: Sheet1
Reference	Brief description of dataset	Notes
Shears et al. (2018)14	Used gel filtration chromatography to split T. muris E/S (collected from adult worms) into subfractions and performed mass spectrometry on these. >460 proteins identified across all fractions.	Data available in Supplementary information. Study uses old accession codes for protein ID (TMUEs_XXXXXXXXXX).
Eichenberger (2018)15	Identified 148 proteins in T. muris E/S (collected from adult worms) and characterised the proteomic and genomic content of the EVs (isolated using an Optiprep gradietn), identifying >350 proteins, 56 miRNAs (22 novel) and 475 full-length mRNA transcripts mapping to T. muris gene models.	Data available in Supplementary information. Study uses old accession codes for protein ID (TMUEs_XXXXXXXXXX).
Tritten (2017)16	EVs were precipitated from adult T. muris E/S with ExoQuick-TC. 73 proteins and 14 miRNAs identified.	Data available in Supplementary information. Study uses UniProt protein IDs.
Leroux (2018)17	Performed mass spectrometry analyses of E/S from larval (10, 16, 21 and 28 days post infection) and adult stages of Trichuris suis and identified ~350 proteins. Transcriptomic analyses across the same life cycle stages.	Data available in Supplementary information. Study uses KEGG IDs.
Shears et al. (2018)27	Proteomic analysis of EVs isolated from adult T. muris E/S by ultracentrifugation - 125 proteins identified.	Data available in Supplementary information. Study uses old accession codes for protein ID (TMUEs_XXXXXXXXXX).
White et al. (2020)29	Comparison of different EV isolation protocols in terms of identification of small RNAs. List of miRNAs found in EVs isolated from adult T. muris E/S.	Data available in Supplementary information.
Wangchuk (2019)35	Adult T. muris E/S was filtered using a 10 kDa cut-off membrane. 35 known polar metabolites were identified.	Data available in main body of text.
